# Supplementary material for: Ligamentization of the reconstructed ACL differs between the intraarticular and intraosseous regions: A quantitative assessment using UTE-T2* mapping
Source: PLoS One. 2022 Jul 22;17(7):e0271935. doi: 10.1371/journal.pone.0271935 (PMC9307199; doi:10.1371/journal.pone.0271935)
Supplement: S1 Data — (XLSX) [file pone.0271935.s001.xlsx]

## Sheet: Sheet1
Observer 1	age	Number of measurement	6month intraosseous tibial	6month intraosseous femoral	6month inntraarticular disital	middle	femoral	average	9month intraosseous tibial	9month intraosseous femoral	9month inntraarticular disital	middle	femoral	average	12month intraosseous tibial	12month intraosseous femoral	12month inntraarticular disital	middle	femoral	average
	16	1	6.7	11.6	11.6	13.4	13.6	12.9	6.4	13.9	8.5	12	10.3	10.3	6.9	11.4	9.8	11	11.2	10.7
		2	6.9	12.1	11.8	13.1	13.9	13	5.8	12.8	9.3	11.8	10.2	10.4	6.8	12.1	10.1	11.2	12.2	11.2
		3	7.7	11.6	12.2	13.6	11.9	12.6	6	14.6	9.2	12.4	11	10.9	7	11.8	9.7	11.8	11.9	11.1
	13	1	6.5	10.7	10.4	11.3	12.3	11.3	6.3	9.9	9.1	10.4	12.4	10.6	6.6	11.2	9.6	8.8	10.1	9.5
		2	6.9	10	10	11.8	11.2	11	6.8	10.4	8.7	10.1	11.6	10.1	6.4	12.1	9.3	8.1	9.9	9.1
		3	6.7	10.7	9.8	12.2	10.3	10.8	7.3	10.8	8.4	9.4	10.2	9.3	6.1	11.9	9.4	8.3	10.6	9.4
	17	1	7.7	9.2	13.4	14.6	12.4	13.5	7.6	11.5	10.7	11.7	12.1	11.5	6.7	12.2	6.9	12.2	10.2	9.8
		2	7.8	9.8	14.1	14.4	12.8	13.8	7.3	10.8	9.4	11.9	11.6	11	5.9	10.1	8	11.1	10.6	9.9
		3	8.1	8	13.4	14.6	12.7	13.6	5.9	11.1	10.3	12.8	11.9	11.7	6.4	9.3	8.5	11	11	10.2
	16	1	6.3	11.1	13.6	11.6	12.2	12.5	5.8	11.1	12.3	11.7	12.9	12.3	6.3	9.5	11.3	13.8	12.5	12.5
		2	6.7	9.6	13.2	11.8	13	12.7	5.2	11	11.7	11.8	12	11.8	6	10.3	12.6	12.4	12.8	12.6
		3	6.4	9.9	12.9	12.4	12.5	12.6	5.5	9.9	10.1	10.6	12.9	11.2	6.7	10.2	13.2	13.1	12.9	13.1
	19	1	7.5	14.1	13.1	10.1	15.1	12.8	7.9	10.5	9.4	12.8	14.2	12.1	7.8	14	8.6	9.8	11	9.8
		2	6.8	12.8	13.2	9.9	15.3	12.8	7.7	11.7	8.4	12.3	12.9	11.2	8	13.2	8.6	10.6	10.7	10
		3	7.7	12.1	12.9	10.8	15.5	13.1	7.6	11.2	8.9	13	13.3	11.7	8.7	14.1	9.3	9.5	9.2	9.3
	14	1	6.6	10.4	10.6	11.4	12.1	11.4	5.6	9.5	9.6	10.7	12.1	10.8	6.1	10.2	9.1	10.4	11.6	10.4
		2	6.2	11.5	11.5	12.4	11.7	11.9	6.3	8.5	10.3	10.4	11.1	10.6	5.5	11	10.1	9.6	12	10.6
		3	6	11.3	11	12.1	12.2	11.8	5.8	8.7	9.6	9.6	11.5	10.2	5.9	10.1	10.9	9	11.1	10.3
	27	1	9.3	7.7	11.1	9.7	10.2	10.3	7.6	8.5	11.6	10.9	10.5	11	9.6	10	11.5	13.8	12.7	12.7
		2	9	7.4	10.6	9.9	9.8	10.1	8.7	8.4	11.3	11.6	9.2	10.7	8.9	10.2	11.6	13.6	13.2	12.8
		3	8.1	8.2	10.9	9.6	9.8	10	8.5	8.4	11.1	10	11.5	10.9	9.2	10.4	11.5	13.6	12.3	12.5
	20	1	6.5	15.1	12	14.4	17	14.5	7.7	11.9	10	12.2	14.3	12.2	6.2	12.1	9.3	11.4	11.6	10.8
		2	5.5	15.5	13	16.3	18.3	15.9	7.5	12.5	11	12.8	15	12.9	5.5	12.3	12.2	11.6	10.8	11.5
		3	5.2	14.9	12.8	15.6	16.5	15	7.2	12.8	11.5	13.8	15.6	13.6	4.9	13.3	12.1	11.2	10	11.1
	25	1	7.8	15.3	14.7	16.5	18	16.4	7.7	12.7	14.4	15.5	15.9	15.3	7.6	11.8	10.4	13	11.3	11.6
		2	8.7	14.8	14.4	15.9	17.7	16	7.8	12.9	13.6	16.4	16.2	15.4	6.6	10.7	9.3	11.7	12.2	11.1
		3	8.9	14.9	15.1	17.6	17.9	16.9	9.1	12.2	13.2	16.2	16.6	15.3	6.1	11.3	10.8	12.5	11.5	11.1
	17	1	9.8	10.3	12	14.9	16.6	14.5	7.9	10.7	10.7	13.4	12.1	12.1	6.3	8.2	11.3	12.1	14.6	12.7
		2	8.7	11.4	11.5	15.3	15.7	14.2	7.9	10.1	12.1	12.1	13.3	12.5	8.1	9.8	11.4	12.5	14.9	12.9
		3	9.9	11.6	11.5	15.1	16.2	14.3	7.1	9.6	12.5	12.7	13.1	12.8	7.7	9.2	11.2	12.3	15.1	12.9
			1.21145	2.32146	1.38965	2.23274	2.58376	1.81933	1.01546	1.62393	1.58124	1.71659	1.87262	1.51255	1.20217	1.47702	1.52035	1.68299	1.49593	1.30612
			7.4	11.5	12.3	13.1	13.8	13.1	7.1	11	10.6	12.1	12.6	11.7	6.9	11.1	10.3	11.4	11.7	11.1
Observer 2	age	Number of measurement	6month intraosseous tibial	6month intraosseous femoral	6month inntraarticular disital	middle	femoral	average
	16	1	7.2	12.7	9.9	12.9	12.9	11.9
		2	7.2	12	10.2	13.2	13.2	12.2
		3	7.6	12.2	10.6	11.9	12.8	11.8
	13	1	6.2	9	11	11.6	12.1	11.6
		2	6.4	9.6	12.2	12.2	12.2	12.2
		3	6.9	10.8	12.5	11.7	12.8	12.3
	17	1	7.9	12.8	12.1	12.9	13.8	13
		2	8.2	13	13.2	13.6	14.1	13.6
		3	8.6	12.2	13.6	13.1	13.2	13.3
	16	1	6.4	8.9	12.1	11.6	11.5	11.7
		2	7	9.6	12.7	12.2	12	12.3
		3	7.2	8.9	12.3	11.5	12.1	12
	19	1	7.2	14.2	10.6	9.3	13.1	11
		2	6.8	14.6	10.6	9.9	12.2	10.9
		3	6.7	14	10.8	9.8	12.4	11
	14	1	7.2	11.1	9.6	11.9	12.1	11.2
		2	7	11.3	9.9	12	12.9	11.6
		3	6.8	11.6	10.4	11.7	13.3	11.8
	27	1	8.4	7.7	9.8	10.6	9.9	10.1
		2	8	7.2	10.8	11	11.2	11
		3	7.6	7.9	9.6	10.4	10.6	10.2
	20	1	6	11.4	11.7	12.2	13.5	12.1
		2	5	10.8	10.8	12.9	14.2	12.6
		3	5.6	11.6	11	12.9	14	12.6
	25	1	8.7	14.8	15.1	16.6	18	16.6
		2	8.8	14.4	15.4	17.2	17.8	16.8
		3	8.7	14.3	14.5	17.2	16.9	16.2
	17	1	9.3	13.1	9.2	13.5	14.1	12.3
		2	9	13	9.5	14.1	13.6	12.4
		3	9.2	12.2	9.8	14	14	12.6
			1.07825	2.13049	1.66435	1.90777	1.78103	1.60135
			7.4	11.6	11.4	12.5	13.2	12.4
